# Supplementary material for: A remarkable synergistic effect at the transcriptomic level in peach fruits doubly infected by prunus necrotic ringspot virus and peach latent mosaic viroid
Source: Virol J. 2013 May 28;10:164. doi: 10.1186/1743-422X-10-164 (PMC3672095; doi:10.1186/1743-422X-10-164)
Supplement: Additional file 3: Table S2 — Genes with significant expression changes and orthologs in Arabidopsis. [file 1743-422X-10-164-S3.xlsx]

## Sheet: Hoja1
Supplemental Table 2. Genes with significant expression changes and orthologs in Arabidopsis.
			Gene ID	Gene Name
PLMVd
	Induced genes
		1	AT4G08950	phosphate-responsive protein, putative (EXO), similar to phi-1 (phosphate-induced gene)
		2	AT4G24190	shepherd protein (SHD) / clavata formation protein, putative, nearly identical to SHEPHERD
		3	AT4G27280	calcium-binding EF hand family protein, similar to EF-hand Ca2+-binding protein CCD1
		4	AT5G17350	expressed protein
		5	AT3G11000	expressed protein
		6	AT5G64740	cellulose synthase, catalytic subunit, putative, similar to gi:2827141 cellulose synthase catalytic subunit.
		7	AT2G07680	ABC transporter family protein
		8	AT1G20030	pathogenesis-related thaumatin family protein, similar to receptor serine/threonine kinase PR5K
		9	AT5G02820	DNA topoisomerase VIA (SPO11), identical to topoisomerase 6 subunit A (spo11)
	Repressed genes
		1	AT4G30960	CBL-interacting protein kinase 6 (CIPK6), identical to CBL-interacting protein kinase 6
		2	AT1G69530	expansin, putative (EXP1), identical to expansin (At-EXP1)
		3	AT3G13750	beta-galactosidase, putative / lactase, putative, similar to beta-galactosidase precursor SP:P489
		4	AT3G30390	amino acid transporter family protein
PNRSV
	Induced genes
		1	AT2G30860	glutathione S-transferase, putative
		2	AT3G25140	glycosyl transferase family 8 protein
		3	AT5G01220	UDP-sulfoquinovose:DAG sulfoquinovosyltransferase / sulfolipid synthase (SQD2)
		4	AT1G71090	auxin efflux carrier family protein, contains auxin efflux carrier domain
	Repressed genes
		1	AT5G07440	glutamate dehydrogenase 2 (GDH2), identical to glutamate dehydrogenase 2 (GDH 2)
		2	AT5G05350	expressed protein, contains Pfam profile PF04749: Protein of unknown function, DUF614
		3	AT3G13750	beta-galactosidase, putative / lactase, putative, similar to beta-galactosidase precursor
		4	AT5G02560	histone H2A, putative, similar to histone H2A from Pisum sativum SP:P25470
		5	AT3G21300	RNA methyltransferase family protein, contains TIGRfam TIGR00479: RNA methyltransferase, TrmA family
		6	AT3G52105	expressed protein
		7	AT5G18670	beta-amylase, putative (BMY3) / 1,4-alpha-D-glucan maltohydrolase, putative
		8	AT3G11050	ATFER2 | ferritin, putative, similar to ferritin subunit cowpea2 precursor
		9	AT4G32480	expressed protein, contains Pfam profile PF04720: Protein of unknown function (DUF506)
		10	AT3G53990	universal stress protein (USP) family protein
		11	AT2G40610	expansin, putative (EXP8), similar to expansin 2
		12	AT5G62740	band 7 family protein, strong similarity to hypersensitive-induced response protein
		13	AT3G49000	RNA polymerase III subunit RPC82 family protein
		14	AT2G46880	calcineurin-like phosphoesterase family protein
		15	AT1G47128	cysteine proteinase (RD21A) / thiol protease
		16	AT4G03560	two-pore calcium channel (TPC1), identical to two-pore calcium channel (TPC1)
		17	AT1G04250	auxin-responsive protein / indoleacetic acid-induced protein 17 (IAA17)
		18	AT4G30960	CBL-interacting protein kinase 6 (CIPK6), identical to CBL-interacting protein kinase 6
		19	AT1G75380	wound-responsive protein-related, similar to wound inducive gene GI:8096273 from (Nicotiana tabacum)
		20	AT1G12600	expressed protein
		21	AT3G02720	DJ-1 family protein / protease-related, similar to Intracellular Protease (Pyrococcus horikoshii)
		22	AT2G27830	expressed protein
		23	AT5G17230	phytoene synthase [Capsicum annuum] (GB:CAA48155.1)
		24	AT5G59890	actin-depolymerizing factor 4 (ADF4), identical to SP:Q9ZSK3 Actin-depolymerizing factor 4
		25	AT1G05010	1-aminocyclopropane-1-carboxylate oxidase / ACC oxidase / ethylene-forming enzyme (ACO) (EAT1)
		26	AT5G23090	TATA-binding protein-associated phosphoprotein Dr1 protein, putative (DR1)
		27	AT5G18650	zinc finger (C3HC4-type RING finger) family protein
		28	AT2G29500	17.6 kDa class I small heat shock protein (HSP17.6B-CI)
		29	AT3G10260	reticulon family protein, weak similarity to Nogo-C protein (Rattus norvegicus)
		30	AT5G10050	short-chain dehydrogenase/reductase (SDR) family protein
		31	AT1G61790	OST3/OST6 family protein, weak similarity to SP:Q13454 N33 protein {Homo sapiens}
		32	AT5G25560	zinc finger (C3HC4-type RING finger) family protein
		33	AT4G34590	bZIP transcription factor family protein
		34	AT2G27980	expressed protein
		35	AT1G78950	beta-amyrin synthase, putative
		36	AT3G03150	expressed protein
		37	AT3G23990	chaperonin (CPN60) (HSP60), identical to SWISS-PROT:P29197- chaperonin CPN60
		38	AT3G12500	basic endochitinase, identical to basic endochitinase precursor SP:P19171
		39	AT3G19990	expressed protein
		40	AT5G47710	C2 domain-containing protein, contains similarity to CLB1 (Lycopersicon esculentum)
		41	AT2G32700	WD-40 repeat family protein, contains 7 WD-40 repeats ; similar to LEUNIG (GP:11141605)
		42	AT4G27450	expressed protein, similar to auxin down-regulated protein ARG10 (Vigna radiata) GI:2970051
		43	AT1G48300	expressed protein
		44	AT1G54100	aldehyde dehydrogenase, putative / antiquitin, putative,
		45	AT4G20070	peptidase M20/M25/M40 family protein, contains similarity to hydantoin utilization protein C
		46	AT3G61890	homeobox-leucine zipper protein 12 (HB-12) / HD-ZIP transcription factor 12
		47	AT1G30090	kelch repeat-containing F-box family protein, similar to SP:O95198 Kelch-like protein 2
		48	AT1G15690	pyrophosphate-energized vacuolar membrane proton pump
		49	AT2G41430	dehydration-induced protein (ERD15)
		50	AT1G01720	ANAC002 | no apical meristem (NAM) family protein
		51	AT5G22510	beta-fructofuranosidase, putative / invertase, putative / saccharase, putative
		52	AT3G02885	gibberellin-regulated protein 5 (GASA5) / gibberellin-responsive protein 5
		53	AT2G27020	20S proteasome alpha subunit G (PAG1) (PRC8)
		54	AT3G24170	glutathione reductase, putative, identical to GB:P48641 from (Arabidopsis thaliana)
		55	AT1G71840	transducin family protein / WD-40 repeat family protein
		56	AT4G34230	cinnamyl-alcohol dehydrogenase (CAD) [Arabidopsis thaliana]
		57	AT1G24050	expressed protein, similar to hypothetical protein [Arabidopsis thaliana] (TAIR:At1g70220.1)
		58	AT1G20030	pathogenesis-related thaumatin family protein
		59	AT3G17510	CBL-interacting protein kinase 1 (CIPK1)
		60	AT5G59845	gibberellin-regulated family protein, similar to SP:P27057 GAST1 protein precursor
		61	AT1G05870	expressed protein
		62	AT3G27010	TCP family transcription factor, putative, similar to PCF2 ((GI:2580440) Oryza sativa)
PNRSV/PLMVd
	Induced genes
		1	AT4G24110	expressed protein
		2	AT5G17330	glutamate decarboxylase 1 (GAD 1)
		3	AT1G20030	pathogenesis-related thaumatin family protein, similar to receptor serine/threonine kinase PR5K
		4	AT1G65690	harpin-induced protein-related / HIN1-related / harpin-responsive protein-related
		5	AT4G16260	glycosyl hydrolase family 17 protein, similar to glucan endo-1,3-beta-glucosidase
		6	AT1G78380	glutathione S-transferase, putative
		7	AT4G08950	phosphate-responsive protein, putative (EXO), similar to phi-1 (phosphate-induced gene)
		8	AT5G64300	riboflavin biosynthesis protein, putative [Arabidopsis thaliana] (TAIR:At2g22450.1); similar to G...
		9	AT4G19810	glycosyl hydrolase family 18 protein
		10	AT3G06080	expressed protein, identical to unknown protein GB:AAF30301 from (Arabidopsis thaliana)
		11	AT3G28960	amino acid transporter family protein
		12	AT1G68560	alpha-xylosidase (XYL1)
		13	AT3G18280	protease inhibitor/seed storage/lipid transfer protein (LTP) family protein
		14	AT1G75310	DNAJ heat shock N-terminal domain-containing protein
		15	AT3G25240	expressed protein, contains Pfam profile PF04720: Protein of unknown function (DUF506)
		16	AT2G30860	glutathione S-transferase, putative
		17	AT5G66840	SAP domain-containing protein, contains Pfam domain PF02037: SAP domain
		18	AT1G13340	expressed protein, contains Pfam profile: PF03398 eukaryotic protein of unknown function, DUF292
		19	AT1G24764	ATMAP70-2 | Member of the MAP70 protein family.
		20	AT3G50590	transducin family protein / WD-40 repeat family protein
		21	AT4G18905	transducin family protein / WD-40 repeat family protein
		22	AT1G67620	expressed protein, contains Pfam domain PF02410: Domain of unknown function DUF143
		23	AT3G21110	SAICAR synthetase [Nicotiana tabacum]
		24	AT3G51050	FG-GAP repeat-containing protein
		25	AT5G38640	eukaryotic translation initiation factor 2B family protein / eIF-2B family protein
		26	AT5G13930	chalcone synthase / naringenin-chalcone synthase
		27	AT3G58720	zinc finger (C3HC4-type RING finger) family protein
		28	AT2G42570	expressed protein
		29	AT5G43500	expressed protein
		30	AT1G13120	EMB1745 | expressed protein
		31	AT4G35740	DNA helicase (RECQl3), identical to DNA Helicase (Arabidopsis thaliana)
		32	AT5G52040	arginine/serine-rich splicing factor RSP41 (RSP41)
		33	AT5G14600	expressed protein
		34	AT4G18372	small nuclear ribonucleoprotein-related / snRNP-related
		35	AT2G37870	protease inhibitor/seed storage/lipid transfer protein (LTP) family protein
		36	AT3G52960	peroxiredoxin type 2, putative, similar to type 2 peroxiredoxin (Brassica rapa subsp. Pekinensis)
		37	AT1G13030	sphere organelles protein-related
		38	AT1G55890	pentatricopeptide (PPR) repeat-containing protein
		39	AT2G32640	expressed protein
		40	AT4G30850	expressed protein, contains Pfam domain
		41	AT4G22760	pentatricopeptide (PPR) repeat-containing protein
		42	AT1G76490	3-hydroxy-3-methylglutaryl-CoA reductase 2 / HMG-CoA reductase 2 (HMGR2) [Arabidopsis thaliana]
		43	AT5G49360	glycosyl hydrolase family 3 protein
		44	AT2G13600	pentatricopeptide (PPR) repeat-containing protein
		45	AT1G77410	beta-galactosidase, putative / lactase, putative
		46	AT3G29390	hydroxyproline-rich glycoprotein family protein
		47	AT1G66920	serine/threonine protein kinase, putative, similar to receptor serine/threonine kinase PR55K
		48	AT4G26750	hydroxyproline-rich glycoprotein family protein
		49	AT1G06620	2-oxoglutarate-dependent dioxygenase, putative
		50	AT1G16870	mitochondrial 28S ribosomal protein S29-related
		51	AT5G64150	methylase family protein, contains TIGRfam TIGR00536: modification methylase, HemK family
		52	AT4G38370	phosphoglycerate/bisphosphoglycerate mutase family protein
		53	AT1G79990	coatomer protein complex, subunit beta 2 (beta prime)
		54	AT3G23730	xyloglucan:xyloglucosyl transferase
		55	AT5G48570	peptidyl-prolyl cis-trans isomerase, putative / FK506-binding protein
		56	AT4G21910	MATE efflux family protein, similar to ripening regulated protein DDTFR18
		57	AT1G63470	DNA-binding family protein, contains a AT hook motif
		58	AT2G39420	esterase/lipase/thioesterase family protein, similar to monoglyceride lipase from (Homo sapiens)
		59	AT3G01740	expressed protein
		60	AT3G11130	clathrin heavy chain, putative, similar to Swiss-Prot:Q00610 clathrin heavy chain 1 (CLH-17)
		61	AT2G30580	zinc finger (C3HC4-type RING finger) family protein
		62	AT5G24460	expressed protein
		63	AT3G19190	expressed protein
		64	AT5G23200	expressed protein
		65	AT1G71695	peroxidase 12 (PER12) (P12) (PRXR6)
		66	AT5G56360	calmodulin-binding protein
		67	AT4G36910	CBS domain-containing protein
		68	AT5G65860	ankyrin repeat family protein, contains ankyrin repeats, Pfam:PF00023
		69	AT1G70610	ABC transporter (TAP1), contains Pfam profile: PF00005 ABC transporters
		70	AT4G34880	amidase family protein, similar to peptide amidase
		71	AT2G43490	RabGAP/TBC domain-containing protein, similar to GTPase activating protein
		72	AT1G17680	transcription factor-related
		73	AT2G17230	phosphate-responsive 1 family protein
		74	AT3G26600	armadillo/beta-catenin repeat family protein
		75	AT3G19120	expressed protein
		76	AT4G37670	GCN5-related N-acetyltransferase (GNAT) family protein / amino acid kinase family protein
		77	AT1G35670	calcium-dependent protein kinase 2 (CDPK2)
		78	AT4G38160	PDE191 | mitochondrial transcription termination factor-related / mTERF-related
		79	AT4G25480	encodes a member of the DREB subfamily A-1 of ERF/AP2 transcription factor family (CBF3).
		80	AT4G15090	far-red impaired response protein (FAR1) / far-red impaired responsive protein (FAR1)
		81	AT4G08570	heavy-metal-associated domain-containing protein / copper chaperone (CCH)-related
		82	AT1G12060	IQ domain-containing protein / BAG domain-containing protein
		83	AT3G12150	expressed protein
		84	AT1G78950	beta-amyrin synthase, putative, similar to beta-Amyrin Synthase
		85	AT4G36420	ribosomal protein L12 family protein
		86	AT2G45210	auxin-responsive protein-related
		87	AT5G49150	hypothetical protein
		88	AT1G48840	expressed protein, contains Pfam profile: PF04842 plant protein of unknown function (DUF639)
		89	AT3G14470	disease resistance protein (NBS-LRR class), putative,
		90	AT3G55640	mitochondrial substrate carrier family protein
		91	AT3G14730	pentatricopeptide (PPR) repeat-containing protein,
		92	AT5G40770	prohibitin, identical to prohibitin (Arabidopsis thaliana) GI:1946331
		93	AT2G45910	protein kinase family protein / U-box domain-containing protein
		94	AT1G43860	expressed protein
		95	AT3G17740	expressed protein
		96	AT1G01420	UDP-glucoronosyl/UDP-glucosyl transferase family protein
		97	AT5G49660	leucine-rich repeat transmembrane protein kinase, putative
		98	AT2G18670	zinc finger (C3HC4-type RING finger) family protein
		99	AT5G44230	pentatricopeptide (PPR) repeat-containing protein
		100	AT3G55120	chalcone-flavanone isomerase / chalcone isomerase (CHI)
		101	AT5G01340	mitochondrial substrate carrier family protein,
		102	AT4G10320	isoleucyl-tRNA synthetase, putative / isoleucine--tRNA ligase, putative
		103	AT2G30470	HSI2 | HSI2 is a member of a novel family of B3 domain proteins
		104	AT5G66420	transcriptional regulator
		105	AT1G71210	pentatricopeptide (PPR) repeat-containing protein
		106	AT3G17365	expressed protein
		107	AT5G12300	C2 domain-containing protein
		108	AT1G36730	eukaryotic translation initiation factor 5, putative / eIF-5
		109	AT1G49340	phosphatidylinositol 3- and 4-kinase family protein
		110	AT2G26310	expressed protein
		111	AT5G63110	histone deacetylase, putative
		112	AT1G53900	eukaryotic translation initiation factor 2B family protein / eIF-2B family protein
		113	AT5G55480	glycerophosphoryl diester phosphodiesterase family protein
		114	AT5G38890	exoribonuclease-related, similar to SP:P53859 3'-5' exoribonuclease CSL4
		115	AT3G50830	stress-responsive protein, putative
		116	AT1G01510	C-terminal binding protein (ANGUSTIFOLIA)
		117	AT3G48380	expressed protein
		118	AT1G02400	gibberellin 2-oxidase, putative / GA2-oxidase, putative
		119	AT4G27280	calcium-binding EF hand family protein
		120	AT1G42550	PMI1
		121	AT4G31810	enoyl-CoA hydratase/isomerase family protein
		122	AT5G45590	expressed protein
		123	AT2G22290	Ras-related GTP-binding protein, putative
		124	AT3G03210	expressed protein
		125	AT3G50370	expressed protein
		126	AT3G12500	basic endochitinase
		127	AT1G75560	zinc knuckle (CCHC-type) family protein
		128	AT5G39710	EMB2745 | pentatricopeptide (PPR) repeat-containing protein
		129	AT3G51790	cytochrome c biogenesis protein CcmE family
		130	AT1G67210	proline-rich spliceosome-associated (PSP) family protein / zinc knuckle (CCHC-type) family protein
		131	AT4G33080	protein kinase, putative, contains protein kinase domain
		132	AT1G72790	hydroxyproline-rich glycoprotein family protein, contains proline-rich extensin domains
		133	AT4G13270	expressed protein
		134	AT3G01640	GHMP kinase family protein, contains GHMP kinases putative ATP-binding protein domain
		135	AT1G58440	squalene monooxygenase, putative / squalene epoxidase
		136	AT3G20480	tetraacyldisaccharide 4'-kinase family protein
		137	AT4G39450	expressed protein
		138	AT2G16070	expressed protein
		139	AT1G49230	zinc finger (C3HC4-type RING finger) family protein
		140	AT5G07990	flavonoid 3'-monooxygenase / flavonoid 3'-hydroxylase (F3'H) / cytochrome P450 75B1
		141	AT5G61540	L-asparaginase, putative / L-asparagine amidohydrolase
		142	AT5G41990	protein kinase family protein, contains protein kinase domain
		143	AT5G43260	chaperone protein dnaJ-related, similar to Chaperone protein dnaJ
		144	AT1G64790	translational activator family protein
		145	AT5G44310	late embryogenesis abundant domain-containing protein / LEA domain-containing protein
		146	AT5G15680	expressed protein
		147	AT3G22590	RNA pol II accessory factor Cdc73 family protein
		148	AT5G47820	kinesin-like protein (FRA1)
		149	AT5G26330	plastocyanin-like domain-containing protein / mavicyanin, putative
		150	AT1G03475	coproporphyrinogen III oxidase, putative / coproporphyrinogenase
		151	AT1G52420	glycosyl transferase family 1 protein
		152	AT1G24440	expressed protein
		153	AT5G57800	CER1 protein, putative (WAX2)
		154	AT3G53190	pectate lyase family protein
		155	AT2G38500	expressed protein
		156	AT2G24260	basic helix-loop-helix (bHLH) family protein
		157	AT3G12610	DNA-damage-repair/toleration protein, putative (DRT100)
		158	AT2G44065	ribosomal protein L2 family protein
		159	AT3G01820	adenylate kinase family protein
		160	AT2G16780	WD-40 repeat protein (MSI2), contains 5 WD-40 repeats (PF0400)
		161	AT5G56010	heat shock protein, putative
		162	AT2G28470	beta-galactosidase, putative / lactase, putative
		163	AT5G19980	integral membrane family protein
		164	AT4G02680	tetratricopeptide repeat (TPR)-containing protein
		165	AT5G58250	expressed protein
		166	AT1G20830	expressed protein
		167	AT3G22660	rRNA processing protein-related
		168	AT1G02520	multidrug resistance P-glycoprotein, putative
		169	AT5G65380	ripening-responsive protein, putative
		170	AT5G08420	expressed protein
		171	AT5G40010	AAA-type ATPase family protein
		172	AT5G13200	GRAM domain-containing protein / ABA-responsive protein-related
		173	AT5G03940	signal recognition particle 54 kDa protein
		174	AT2G28270	DC1 domain-containing protein
		175	AT2G47390	expressed protein
		176	AT2G47790	transducin family protein / WD-40 repeat family protein
		177	AT2G41470	embryo-specific protein-related
		178	AT4G37530	peroxidase, putative
		179	AT5G16890	exostosin family protein
		180	AT4G36830	GNS1/SUR4 membrane family protein
		181	AT1G77840	eukaryotic translation initiation factor 5, putative / eIF-5, putative
		182	AT5G56450	mitochondrial substrate carrier family protein
		183	AT5G15750	RNA-binding S4 domain-containing protein
		184	AT2G45860	expressed protein
		185	AT4G28210	EMB1923 | expressed protein
		186	AT1G79160	expressed protein
		187	AT3G48460	GDSL-motif lipase/hydrolase family protein
		188	AT4G15560	1-deoxy-D-xylulose 5-phosphate synthase
		189	AT4G37470	hydrolase, alpha/beta fold family protein
		190	AT1G16570	glycosyl transferase family 1 protein
		191	AT3G14650	cytochrome P450, putative
		192	AT1G13690	RNA recognition motif (RRM)-containing protein
		193	AT2G29050	rhomboid family protein
		194	AT5G43530	SNF2 domain-containing protein / helicase domain-containing protein
		195	AT5G44650	expressed protein
		196	AT5G54960	pyruvate decarboxylase, putative
		197	AT2G28480	expressed protein
		198	AT1G69830	AMY3 | Encodes a plastid-localized amylase.
		199	AT2G41150	expressed protein
		200	AT1G65295	expressed protein
		201	AT1G59750	auxin-responsive factor (ARF1)
		202	AT1G10550	xyloglucan:xyloglucosyl transferase
	Repressed genes
		1	AT2G40610	expansin, putative (EXP8), similar to expansin 2 GI:7025493 from (Zinnia elegans)
		2	AT1G47128	cysteine proteinase (RD21A) / thiol protease
		3	AT5G17230	phytoene synthase [Capsicum annuum] (GB:CAA48155.1)
		4	AT5G65670	auxin-responsive protein / indoleacetic acid-induced protein 9 (IAA9)
		5	AT5G18650	zinc finger (C3HC4-type RING finger) family protein
		6	AT1G30090	kelch repeat-containing F-box family protein
		7	AT4G34590	bZIP transcription factor family protein
		8	AT3G53990	universal stress protein (USP) family protein
		9	AT5G18670	beta-amylase, putative (BMY3) / 1,4-alpha-D-glucan maltohydrolase
		10	AT5G07440	glutamate dehydrogenase 2 (GDH2)
		11	AT1G05010	1-aminocyclopropane-1-carboxylate oxidase / ACC oxidase / ethylene-forming enzyme (ACO) (EAT1)
		12	AT1G04250	auxin-responsive protein / indoleacetic acid-induced protein 17 (IAA17)
		13	AT5G62350	invertase/pectin methylesterase inhibitor family protein / DC 1.2 homolog (FL5-2I22)
		14	AT4G33090	aminopeptidase M
		15	AT2G01820	leucine-rich repeat protein kinase, putative
		16	AT1G69530	expansin, putative (EXP1)
		17	AT5G58100	expressed protein
		18	AT4G03560	two-pore calcium channel (TPC1)
		19	AT2G23460	extra-large guanine nucleotide binding protein / G-protein (XLG)
		20	AT4G13990	exostosin family protein
		21	AT1G75380	wound-responsive protein-related
		22	AT3G61440	ARATH;BSAS3;1 | encodes a cysteine synthase isomer
		23	AT4G32940	vacuolar processing enzyme gamma / gamma-VPE
		24	AT4G38580	heavy-metal-associated domain-containing protein / copper chaperone (CCH)-related
		25	AT1G11910	aspartyl protease family protein
		26	AT5G50180	protein kinase, putative
		27	AT3G10260	reticulon family protein
		28	AT5G60910	agamous-like MADS box protein AGL8 / FRUITFULL (AGL8)
		29	AT1G54100	aldehyde dehydrogenase, putative / antiquitin
		30	AT5G05350	expressed protein
		31	AT5G65780	branched-chain amino acid aminotransferase 5 / branched-chain amino acid transaminase 5 (BCAT5)
		32	AT1G15690	pyrophosphate-energized vacuolar membrane proton pump
		33	AT3G52105	expressed protein
		34	AT4G20070	peptidase M20/M25/M40 family protein
		35	AT5G20720	20 kDa chaperonin, chloroplast (CPN21) (CHCPN10) (CPN20)
		36	AT5G66460	(1-4)-beta-mannan endohydrolase, putative
		37	AT5G25560	zinc finger (C3HC4-type RING finger) family protein
		38	AT1G47380	protein phosphatase 2C-related / PP2C-related
		39	AT3G17650	PDE321 | oligopeptide transporter OPT family protein
		40	AT4G30960	CBL-interacting protein kinase 6 (CIPK6)
		41	AT2G21740	expressed protein
		42	AT5G05930	guanylyl cyclase-related (GC1)
		43	AT5G56600	profilin 5 (PRO5) (PRF3)
		44	AT3G03150	expressed protein
		45	AT2G27980	expressed protein
		46	AT2G44060	late embryogenesis abundant family protein / LEA family protein
		47	AT2G43840	UDP-glucoronosyl/UDP-glucosyl transferase family protein
		48	AT1G02500	S-adenosylmethionine synthetase 1 (SAM1)
		49	AT2G48020	sugar transporter, putative
		50	AT4G37760	squalene monooxygenase
		51	AT3G51730	saposin B domain-containing protein
		52	AT2G19900	ATNADP-ME1 / Malic enzyme
		53	AT5G27470	seryl-tRNA synthetase / serine--tRNA ligase
		54	AT4G02380	late embryogenesis abundant 3 family protein / LEA3 family protein
		55	AT5G51520	invertase/pectin methylesterase inhibitor family protein
		56	AT4G02890	polyubiquitin (UBQ14)
		57	AT4G04210	UBX domain-containing protein
		58	AT3G13750	beta-galactosidase, putative / lactase, putative
		59	AT2G32700	WD-40 repeat family protein, contains 7 WD-40 repeats
		60	AT1G49040	stomatal cytokinesis defective / SCD1 protein (SCD1)
		61	AT4G39090	cysteine proteinase RD19a (RD19A) / thiol protease
		62	AT2G21510	DNAJ heat shock N-terminal domain-containing protein
		63	AT5G08290	yellow-leaf-specific protein 8 (YLS8) / mitosis protein DIM1, putative
		64	AT5G22510	beta-fructofuranosidase, putative / invertase
		65	AT3G27110	peptidase M48 family protein
		66	AT5G60390	elongation factor 1-alpha / EF-1-alpha
		67	AT2G47470	ATPDIL2-1 | Encodes a protein disulfide isomerase-like (PDIL) protein
		68	AT5G03340	cell division cycle protein 48, putative / CDC48, putative
		69	AT1G76900	F-box family protein / tubby family protein
		70	AT5G02560	histone H2A, putative
		71	AT3G14470	disease resistance protein (NBS-LRR class), putative
		72	AT3G25570	adenosylmethionine decarboxylase family protein
		73	AT1G60780	clathrin adaptor complexes medium subunit family protein
		74	AT5G54160	quercetin 3-O-methyltransferase 1 / flavonol 3-O-methyltransferase 1
		75	AT2G35940	BEL1-like homeobox 4 protein (BLH4) [Arabidopsis thaliana]
		76	AT3G17020	universal stress protein (USP) family protein
		77	AT5G16050	14-3-3 protein GF14 upsilon (GRF5)
		78	AT3G52880	monodehydroascorbate reductase, putative
		79	AT1G52570	phospholipase D alpha 2 / PLD alpha 2 (PLDALPHA2) (PLD2) / choline phosphatase 2
		80	AT3G13110	serine O-acetyltransferase (SAT-1)
		81	AT1G48300	expressed protein
		82	AT3G45310	cysteine proteinase, putative / AALP protein (AALP) [Arabidopsis thaliana]
		83	AT3G15510	ANAC056 | no apical meristem (NAM) family protein (NAC2)
		84	AT2G44100	Rab GDP dissociation inhibitor (GDI1)
		85	AT2G18600	RUB1-conjugating enzyme, putative
		86	AT1G56600	galactinol synthase, putative, similar to galactinol synthase
		87	AT2G31510	IBR domain-containing protein / ARIADNE-like protein ARI7 (ARI7)
		88	AT5G44000	glutathione S-transferase C-terminal domain-containing protein
		89	AT3G27010	TCP family transcription factor, putative
		90	AT1G12600	expressed protein
		91	AT3G22190	calmodulin-binding family protein
		92	AT5G62740	band 7 family protein, strong similarity to hypersensitive-induced response protein (Zea mays)
		93	AT1G08310	esterase/lipase/thioesterase family protein
		94	AT1G04690	potassium channel protein, putative
		95	AT1G64090	reticulon family protein (RTNLB3)
		96	AT3G57650	acyl-CoA:1-acylglycerol-3-phosphate acyltransferase, putative
		97	AT2G26670	heme oxygenase 1 (HO1) (HY1)
		98	AT3G45600	senescence-associated family protein
		99	AT5G63190	MA3 domain-containing protein
		100	AT5G22460	esterase/lipase/thioesterase family protein
		101	AT1G10430	serine/threonine protein phosphatase PP2A-1 catalytic subunit (PP2A1)
		102	AT3G29200	chorismate mutase, chloroplast (CM1)
		103	AT1G55320	acyl-activating enzyme 18 (AAE18)
		104	AT4G39170	SEC14 cytosolic factor, putative / phosphoglyceride transfer protein
		105	AT1G65930	isocitrate dehydrogenase, putative / NADP+ isocitrate dehydrogenase
		106	AT5G54500	quinone reductase, putative
		107	AT1G15130	hydroxyproline-rich glycoprotein family protein
		108	AT1G57720	elongation factor 1B-gamma, putative / eEF-1B gamma
		109	AT3G21300	RNA methyltransferase family protein
		110	AT5G59890	actin-depolymerizing factor 4 (ADF4)
		111	AT2G07050	cycloartenol synthase (CAS1) / 2,3-epoxysqualene--cycloartenol cyclase
		112	AT2G43820	UDP-glucoronosyl/UDP-glucosyl transferase family protein
		113	AT1G07440	tropinone reductase, putative / tropine dehydrogenase
		114	AT4G29040	26S proteasome AAA-ATPase subunit (RPT2a)
		115	AT3G30390	amino acid transporter family protein [Arabidopsis thaliana]
		116	AT5G43600	N-carbamyl-L-amino acid hydrolase, putative
		117	AT1G71840	transducin family protein / WD-40 repeat family protein
		118	AT4G34230	cinnamyl-alcohol dehydrogenase (CAD) [Arabidopsis thaliana]
		119	AT4G30790	expressed protein
		120	AT1G63780	brix domain-containing protein
		121	AT3G25530	6-phosphogluconate dehydrogenase NAD-binding domain-containing protein [Arabidopsis thaliana]
		122	AT4G14710	iron-deficiency-responsive protein, putative
		123	AT1G77280	protein kinase family protein
		124	AT3G51030	ATTRX H1 | thioredoxin H-type 1 (TRX-H-1)
		125	AT3G27820	monodehydroascorbate reductase, putative
		126	AT3G11410	protein phosphatase 2C, putative / PP2C, putative
		127	AT5G40280	protein farnesyltransferase beta subunit (ERA1)
		128	AT2G45180	protease inhibitor/seed storage/lipid transfer protein (LTP) family protein
		129	AT4G33070	pyruvate decarboxylase
		130	AT5G06140	phox (PX) domain-containing protein
		131	AT5G42390	metalloendopeptidase, identical to chloroplast processing enzyme metalloendopeptidase (Arabidopsis thaliana)
		132	AT5G09810	actin 7 (ACT7) / actin 2, identical to SP:P53492 Actin 7 (Actin-2) {Arabidopsis thaliana}
		133	AT1G61350	armadillo/beta-catenin repeat family protein, armadillo/beta-catenin-like repeats
		134	AT5G40010	AAA-type ATPase family protein
		135	AT1G22930	T-complex protein 11
		136	AT4G11410	short-chain dehydrogenase/reductase (SDR) family protein
		137	AT4G16130	GHMP kinase family protein, contains GHMP kinases putative ATP-binding protein domain
		138	AT1G51200	zinc finger (AN1-like) family protein, contains Pfam domains
		139	AT1G15950	cinnamoyl-CoA reductase, putative, nearly identical to CCR1 (GI:12034897)
		140	AT3G27000	actin-related protein 2 (ARP2), nearly identical to actin-related protein 2 (ARP2) (Arabidopsis thaliana)
		141	AT5G65750	2-oxoglutarate dehydrogenase E1 component, putative / oxoglutarate decarboxylase
		142	AT3G49000	RNA polymerase III subunit RPC82 family protein
		143	AT4G35090	catalase 2, identical to catalase 2 SP:P25819, GI:17865693 from (Arabidopsis thaliana)
		144	AT1G21870	glucose-6-phosphate/phosphate translocator-related
		145	AT1G45616	leucine-rich repeat family protein, contains leucine rich-repeat (LRR) domains
		146	AT1G70730	phosphoglucomutase, cytoplasmic, putative / glucose phosphomutase
		147	AT5G60800	heavy-metal-associated domain-containing protein
		148	AT3G43810	calmodulin-7 (CAM7), almost identical to calmodulin GI:16227 from (Arabidopsis thaliana)
		149	AT1G07530	scarecrow-like transcription factor 14 (SCL14)
		150	AT3G57930	expressed protein, similar to expressed protein [Arabidopsis thaliana]
		151	AT1G21080	DNAJ heat shock N-terminal domain-containing protein
		152	AT3G15730	phospholipase D alpha 1 / PLD alpha 1 (PLDALPHA1) (PLD1) / choline phosphatase 1
		153	AT3G56240	copper homeostasis factor / copper chaperone (CCH) (ATX1)
		154	AT3G14290	20S proteasome alpha subunit E2 (PAE2)
		155	AT5G09300	2-oxoisovalerate dehydrogenase, putative / 3-methyl-2-oxobutanoate dehydrogenase
		156	AT2G27020	20S proteasome alpha subunit G (PAG1) (PRC8)
		157	AT5G44250	expressed protein
		158	AT5G02020	expressed protein
		159	AT2G19480	nucleosome assembly protein (NAP), putative
		160	AT3G02630	acyl-(acyl-carrier-protein) desaturase, putative / stearoyl-ACP desaturase
		161	AT2G43290	calmodulin-like protein (MSS3)
		162	AT1G62710	vacuolar processing enzyme beta / beta-VPE
		163	AT3G11050	ATFER2 | ferritin, putative
		164	AT3G17810	dihydroorotate dehydrogenase family protein / dihydroorotate oxidase family protein
		165	AT4G35630	phosphoserine aminotransferase, chloroplast (PSAT)
		166	AT3G52280	DNA-binding bromodomain-containing protein, contains bromodomain
		167	AT1G11060	expressed protein
		168	AT2G45910	protein kinase family protein / U-box domain-containing protein
		169	AT1G08960	cation exchanger, putative (CAX7) [Arabidopsis thaliana]
		170	AT2G15530	zinc finger (C3HC4-type RING finger) family protein
		171	AT4G36760	aminopeptidase P, similar to Xaa-Pro aminopeptidase 2 (Lycopersicon esculentum)
		172	AT1G04240	auxin-responsive protein / indoleacetic acid-induced protein 3 (IAA3)
		173	AT4G34490	cyclase-associated protein (cap1)
		174	AT1G20510	4-coumarate--CoA ligase family protein / 4-coumaroyl-CoA synthase family protein
		175	AT5G57655	xylose isomerase family protein
		176	AT3G19990	expressed protein
		177	AT2G01890	purple acid phosphatase, putative
		178	AT1G56410	HSP70T-1 | heat shock cognate 70 kDa protein
		179	AT3G27090	expressed protein
		180	AT1G56700	pyrrolidone-carboxylate peptidase family protein
		181	AT3G59990	methionyl aminopeptidase, putative / methionine aminopeptidase
		182	AT1G65590	glycosyl hydrolase family 20 protein
		183	AT4G32250	protein kinase family protein / ankyrin repeat family protein [Arabidopsis thaliana]
		184	AT3G48990	AMP-dependent synthetase and ligase family protein
		185	AT4G13530	expressed protein, predicted protein, Arabidopsis thaliana
		186	AT5G58380	CBL-interacting protein kinase 10 (CIPK10)
		187	AT5G41210	glutathione S-transferase (GST10)
		188	AT5G58060	SNARE protein-related, similar to SNARE protein Ykt6 (Homo sapiens)
		189	AT1G79530	glyceraldehyde 3-phosphate dehydrogenase, cytosolic
		190	AT3G18820	Ras-related GTP-binding protein, putative
		191	AT3G18060	transducin family protein / WD-40 repeat family protein
		192	AT1G06430	FTSH8 | encodes a FtsH protease that is localized to the chloroplast
		193	AT1G74380	galactosyl transferase GMA12/MNN10 family protein
		194	AT2G17980	sec1 family protein, similar to SWISS-PROT:P22213 SLY1 protein (Saccharomyces cerevisiae)
		195	AT2G28840	ankyrin repeat family protein, contains ankyrin repeats
		196	AT4G36730	G-box binding factor 1 (GBF1), identical to G-box binding factor 1 SP:P42774 from (Arabidopsis thaliana)
		197	AT4G25000	ATAMY1 | alpha-amylase, putative / 1,4-alpha-D-glucan glucanohydrolase, putative
		198	AT4G17530	Ras-related GTP-binding protein, putative
		199	AT3G46060	Ras-related protein (ARA-3) / small GTP-binding protein, putative
		200	AT3G15260	protein phosphatase 2C, putative / PP2C, putative
		201	AT2G46880	calcineurin-like phosphoesterase family protein
		202	AT2G33150	acetyl-CoA C-acyltransferase, putative / 3-ketoacyl-CoA thiolase, putative
		203	AT2G04030	EMB1956 | heat shock protein, putative, strong similarity to heat shock protein (Arabidopsis thaliana)
		204	AT4G01610	cathepsin B-like cysteine protease, putative
		205	AT3G12110	actin 11 (ACT11), identical to SP:P53496 Actin 11 {Arabidopsis thaliana}
		206	AT4G13940	EMB1395 | adenosylhomocysteinase / S-adenosyl-L-homocysteine hydrolase / AdoHcyase (SAHH)
		207	AT5G01260	glycoside hydrolase starch-binding domain-containing protein
		208	AT4G21560	vacuolar protein sorting-associated protein 28 family protein / VPS28 family protein
		209	AT3G57520	alkaline alpha galactosidase, putative
		210	AT3G61260	DNA-binding family protein / remorin family protein
		211	AT2G43180	expressed protein
		212	AT1G05840	aspartyl protease family protein
		213	AT1G30400	ATP-binding cassette transport protein
		214	AT5G65790	myb family transcription factor (MYB68)
		215	AT5G13420	transaldolase, putative, similar to transaldolase (Solanum tuberosum)
		216	AT5G50920	CLPC | Similar to ATP-dependent Clp protease ATP-binding subunit / ClpC
		217	AT5G61390	exonuclease family protein, contains exonuclease domain
		218	AT3G58500	serine/threonine protein phosphatase PP2A-4 catalytic subunit (PP2A4)
		219	AT5G14720	protein kinase family protein, contains eukaryotic protein kinase domain
		220	AT3G23600	dienelactone hydrolase family protein
		221	AT5G10690	pentatricopeptide (PPR) repeat-containing protein / CBS domain-containing protein
		222	AT5G23960	Encodes a sesquiterpene synthase
		223	AT2G21710	EMB2219 | mitochondrial transcription termination factor-related / mTERF-related
		224	AT4G00430	plasma membrane intrinsic protein, putative
		225	AT2G25080	phospholipid hydroperoxide glutathione peroxidase, chloroplast / PHGPx (GPX1)
		226	AT5G36230	eIF4-gamma/eIF5/eIF2-epsilon domain-containing protein
		227	AT4G12590	expressed protein, contains Pfam PF05863: Eukaryotic protein of unknown function (DUF850)
		228	AT4G17500	encodes a member of the ERF (ethylene response factor) subfamily B-3 of ERF/AP2 transcription factor
		229	AT1G23800	aldehyde dehydrogenase, mitochondrial (ALDH3)
		230	AT3G17240	dihydrolipoamide dehydrogenase 2, mitochondrial / lipoamide dehydrogenase 2 (MTLPD2)
		231	AT5G65550	UDP-glucoronosyl/UDP-glucosyl transferase family protein
		232	AT1G51720	glutamate dehydrogenase, putative
		233	AT5G25610	dehydration-responsive protein (RD22)
		234	AT5G08280	hydroxymethylbilane synthase / porphobilinogen deaminase
		235	AT3G18830	ATPLT5 |
		236	AT4G35470	leucine-rich repeat family protein
		237	AT1G23260	ubiquitin-conjugating enzyme family protein
		238	AT4G02590	basic helix-loop-helix (bHLH) family protein [Arabidopsis thaliana]
		239	AT1G07380	ceramidase family protein, contains similarity to mitochondrial ceramidase (Homo sapiens)
		240	AT5G02230	haloacid dehalogenase-like hydrolase family protein
		241	AT5G37600	glutamine synthetase, putative, similar to glutamine synthetase
		242	AT2G37570	expressed protein
		243	AT3G08970	DNAJ heat shock N-terminal domain-containing protein
		244	AT3G52850	vacuolar sorting receptor, putative
		245	AT4G24440	transcription initiation factor IIA gamma chain / TFIIA-gamma (TFIIA-S)
		246	AT2G28930	protein kinase (APK1b), identical to protein kinase APK1B (Arabidopsis thaliana)
		247	AT5G48385	expressed protein
		248	AT5G67030	zeaxanthin epoxidase (ZEP) (ABA1), identical to GI:9857296 AtABA1
		249	AT3G27390	expressed protein
		250	AT5G48630	cyclin family protein, similar to SP:P55168 Cyclin C {Gallus gallus}
		251	AT2G42590	14-3-3 protein GF14 iota (GRF12) [Arabidopsis thaliana]
		252	AT3G22750	protein kinase, putative, similar to protein kinase ATMRK1 (Arabidopsis thaliana)
		253	AT2G17240	expressed protein
		254	AT1G30270	CBL-interacting protein kinase 9 (CIPK9) [Arabidopsis thaliana]
		255	AT1G17260	ATPase 10, plasma membrane-type, putative / proton pump 10, putative / proton-exporting ATPase
		256	AT5G47540	Mo25 family protein, similar to MO25 protein (early mouse development protein family)
		257	AT3G22850	expressed protein, similar to auxin down-regulated protein ARG10 (Vigna radiata)
		258	AT4G11600	glutathione peroxidase, putative
		259	AT3G08030	expressed protein, contains Pfam profile PF04862: Protein of unknown function, DUF642
		260	AT1G32900	starch synthase, putative, similar to starch synthase SP:Q42857 from (Ipomoea batatas)
		261	AT4G32480	expressed protein, contains Pfam profile PF04720: Protein of unknown function (DUF506)
		262	AT3G27740	carbamoyl-phosphate synthase (glutamine-hydrolyzing) (CARA)
		263	AT5G51410	LUC7 N_terminus domain-containing protein
		264	AT1G76160	SKS5 | multi-copper oxidase type I family protein
		265	AT4G37870	phosphoenolpyruvate carboxykinase (ATP), putative / PEP carboxykinase
		266	AT1G05870	expressed protein
		267	AT5G59880	actin-depolymerizing factor 3 (ADF3)
		268	AT3G17440	novel plant SNARE 12 (NPSN12) [Arabidopsis thaliana]
		269	AT5G06370	NC domain-containing protein, contains Pfam domain
		270	AT3G18410	NADH-ubiquinone oxidoreductase-related
		271	AT4G11860	expressed protein, contains Pfam domain PF04424: Protein of unknown function (DUF544)
		272	AT2G23090	expressed protein
		273	AT3G13772	endomembrane protein 70, putative, TM4 family;
		274	AT5G11100	C2 domain-containing protein, similar to Ca2+-dependent lipid-binding protein (CLB1)
		275	AT5G55190	Ras-related GTP-binding protein (RAN3), identical to atran3 (Arabidopsis thaliana)
		276	AT2G31890	expressed protein
		277	AT1G13950	eukaryotic translation initiation factor 5A-1 / eIF-5A 1
		278	AT5G05010	coatomer delta subunit [Oryza sativa (japonica cultivar-group)] (GB:NP_915354.1)
		279	AT5G23950	C2 domain-containing protein, similar to cold-regulated gene SRC2 (Glycine max)
		280	AT1G53310	phosphoenolpyruvate carboxylase, putative / PEP carboxylase
		281	AT4G23660	UbiA prenyltransferase family protein
		282	AT4G11150	EMB2448 | vacuolar ATP synthase subunit E / V-ATPase E subunit / vacuolar proton pump E subunit
		283	AT4G02570	cullin family protein [Arabidopsis thaliana]
		284	AT5G08530	NADH-ubiquinone oxidoreductase 51 kDa subunit, mitochondrial, putative
		285	AT4G31180	aspartyl-tRNA synthetase, putative / aspartate--tRNA ligase, putative
		286	AT5G65020	annexin 2 (ANN2), identical to annexin (AnnAt2) (Arabidopsis thaliana)
		287	AT1G16780	vacuolar-type H+-translocating inorganic pyrophosphatase, putative
		288	AT2G17790	vacuolar protein sorting-associated protein 35 family protein / VPS35 family protein
		289	AT1G75800	pathogenesis-related thaumatin family protein
		290	AT3G51840	short-chain acyl-CoA oxidase, identical to Short-chain acyl CoA oxidase (Arabidopsis thaliana)
		291	AT5G23540	26S proteasome regulatory subunit, putative
		292	AT3G11910	ubiquitin-specific protease, putative
		293	AT3G03740	ATBPM4 | speckle-type POZ protein-related
		294	AT3G26560	ATP-dependent RNA helicase, putative
		295	AT2G12400	expressed protein
		296	AT1G07350	transformer serine/arginine-rich ribonucleoprotein, putative
		297	AT3G17470	RelA/SpoT domain-containing protein / calcium-binding EF-hand family protein
		298	AT5G04740	ACT domain-containing protein
		299	AT2G33770	ubiquitin-conjugating enzyme family protein
		300	AT5G62790	1-deoxy-D-xylulose 5-phosphate reductoisomerase (DXR)
		301	AT1G45000	26S proteasome regulatory complex subunit p42D, putative
		302	AT1G22800	expressed protein, similar to Biotin synthesis protein bioC. {Serratia marcescens} (SP:P36571)
		303	AT1G79230	mercaptopyruvate sulfurtransferase (MST1) (RDH1)
		304	AT3G11270	26S proteasome non-ATPase regulatory subunit 7
		305	AT1G25682	cell cycle control protein-related
		306	AT5G13300	ARF GTPase-activating domain-containing protein [Arabidopsis thaliana]
		307	AT2G30980	shaggy-related protein kinase delta / ASK-delta / ASK-dzeta (ASK4)
		308	AT5G05830	zinc finger (C3HC4-type RING finger) family protein
		309	AT4G14880	cysteine synthase / O-acetylserine (thiol)-lyase / O-acetylserine sulfhydrylase (OAS1)
		310	AT5G48300	glucose-1-phosphate adenylyltransferase small subunit 1 (APS1) / ADP-glucose pyrophosphorylase
		311	AT1G19010	expressed protein
		312	AT3G07950	rhomboid protein-related, contains 6 transmembrane domains
		313	AT4G37890	zinc finger (C3HC4-type RING finger) family protein
		314	AT2G29500	17.6 kDa class I small heat shock protein (HSP17.6B-CI)
		315	AT2G46520	cellular apoptosis susceptibility protein, putative / importin-alpha re-exporter, putative
		316	AT3G02340	zinc finger (C3HC4-type RING finger) family protein
		317	AT3G23340	CKL10 | casein kinase, putative, similar to casein kinase I (Arabidopsis thaliana)
		318	AT5G04590	sulfite reductase / ferredoxin (SIR), identical to sulfite reductase (Arabidopsis thaliana)
		319	AT1G03930	CKL9BETA | protein kinase (ADK1), identical to dual specificity kinase 1 (ADK1)
		320	AT1G53750	26S proteasome AAA-ATPase subunit (RPT1a)
		321	AT5G63030	glutaredoxin, putative, similar to glutaredoxin (Ricinus communis)
		322	AT1G48030	dihydrolipoamide dehydrogenase 1, mitochondrial / lipoamide dehydrogenase 1 (MTLPD1)
		323	AT3G10410	SCPL49 | serine carboxypeptidase III, putative
		324	AT2G43360	biotin synthase (BioB) (BIO2)
		325	AT1G05620	inosine-uridine preferring nucleoside hydrolase family protein
		326	AT3G48890	cytochrome b5 domain-containing protein
		327	AT1G78900	ATP synthase beta chain 2, mitochondrial [Arabidopsis thaliana]
		328	AT4G26210	mitochondrial ATP synthase g subunit family protein
		329	AT5G03290	isocitrate dehydrogenase, putative / NAD+ isocitrate dehydrogenase
		330	AT5G54140	IAA-amino acid hydrolase, putative (ILL3)
		331	AT4G28030	GCN5-related N-acetyltransferase (GNAT) family protein
		332	AT4G36690	U2 snRNP auxiliary factor large subunit, putative
		333	AT1G35470	SPla/RYanodine receptor (SPRY) domain-containing protein
		334	AT1G16470	20S proteasome alpha subunit D2 (PAD2) (PRS1) (PRC6) [Arabidopsis thaliana]
		335	AT3G24170	glutathione reductase, putative, identical to GB:P48641 from (Arabidopsis thaliana)
		336	AT2G32240	expressed protein
		337	AT5G03650	1,4-alpha-glucan branching enzyme / starch branching enzyme class II (SBE2-2)
		338	AT5G47710	C2 domain-containing protein, contains similarity to CLB1 (Lycopersicon esculentum)
		339	AT1G66430	pfkB-type carbohydrate kinase family protein
		340	AT2G39730	ribulose bisphosphate carboxylase/oxygenase activase / RuBisCO activase
		341	AT4G16070	lipase class 3 family protein, low similarity to calmodulin-binding heat-shock protein CaMBP
		342	AT3G62240	zinc finger (C2H2 type) family protein
		343	AT3G47810	calcineurin-like phosphoesterase family protein
		344	AT5G03300	adenosine kinase 2 (ADK2)
		345	AT3G01590	aldose 1-epimerase family protein
		346	AT5G13660	expressed protein
		347	AT2G45290	transketolase, putative, strong similarity to transketolase 1 (Capsicum annuum)
		348	AT5G52840	NADH-ubiquinone oxidoreductase-related
		349	AT1G60420	DC1 domain-containing protein
		350	AT5G09900	26S proteasome regulatory subunit, putative (RPN5), p55 protein-like
		351	AT4G18240	starch synthase-related protein
		352	AT2G19770	profilin 4 (PRO4) (PFN4)
		353	AT2G27510	ferredoxin, putative, similar to non-photosynthetic ferredoxin from Citrus sinensis
		354	AT1G19850	transcription factor MONOPTEROS (MP) / auxin-responsive protein (IAA24)
		355	AT1G75840	ATROP4 | Belongs to the plant-specific Rop group of Rho GTPases
		356	AT3G20500	calcineurin-like phosphoesterase family protein
		357	AT5G10780	expressed protein
		358	AT3G12120	omega-6 fatty acid desaturase, endoplasmic reticulum (FAD2) / delta-12 desaturase
		359	AT2G35360	ubiquitin family protein
		360	AT4G04890	homeobox-leucine zipper protein protodermal factor 2 (PDF2)
		361	AT5G61510	NADP-dependent oxidoreductase, putative
		362	AT2G17500	auxin efflux carrier family protein [Arabidopsis thaliana]
		363	AT5G17210	expressed protein
		364	AT4G01020	helicase domain-containing protein / IBR domain-containing protein
		365	AT5G15490	UDP-glucose 6-dehydrogenase, putative
		366	AT3G28970	expressed protein
		367	AT4G19210	RNase L inhibitor protein, putative
		368	AT3G51240	naringenin 3-dioxygenase / flavanone 3-hydroxylase (F3H)
		369	AT5G51070	ATP-dependent Clp protease ATP-binding subunit (ClpD), (ERD1), SAG15/ERD1
		370	AT4G24610	expressed protein
		371	AT4G12390	invertase/pectin methylesterase inhibitor family protein
		372	AT2G34080	cysteine proteinase, putative
		373	AT2G24170	endomembrane protein 70, putative
		374	AT2G38400	alanine--glyoxylate aminotransferase, putative / beta-alanine-pyruvate aminotransferase
		375	AT3G10850	hydroxyacylglutathione hydrolase
		376	AT1G56450	20S proteasome beta subunit G1 (PBG1) (PRCH)
		377	AT2G33990	calmodulin-binding family protein [Arabidopsis thaliana]
		378	AT4G33080	protein kinase, putative, contains protein kinase domain
		379	AT3G17980	C2 domain-containing protein
		380	AT4G39960	DNAJ heat shock family protein
		381	AT3G55960	NLI interacting factor (NIF) family protein
		382	AT1G32130	IWS1 C-terminus family protein [Arabidopsis thaliana]
		383	AT2G41430	dehydration-induced protein (ERD15)
		384	AT4G12230	esterase/lipase/thioesterase family protein
		385	AT4G16760	acyl-CoA oxidase (ACX1), identical to acyl-CoA oxidase (Arabidopsis thaliana)
		386	AT4G30480	tetratricopeptide repeat (TPR)-containing protein
		387	AT5G63840	alpha-glucosidase, putative
		388	AT2G24060	translation initiation factor 3 (IF-3) family protein
		389	AT5G14640	protein kinase family protein
		390	AT3G08590	2,3-biphosphoglycerate-independent phosphoglycerate mutase, putative / phosphoglyceromutase
		391	AT1G55250	expressed protein, weak similarity to PUMA1 (Parascaris univalens)
		392	AT5G38900	DSBA oxidoreductase family protein
		393	AT1G43670	fructose-1,6-bisphosphatase, putative / D-fructose-1,6-bisphosphate 1-phosphohydrolase
		394	AT5G58950	protein kinase family protein, concontains protein kinase domain
		395	AT1G47960	invertase/pectin methylesterase inhibitor family protein
		396	AT1G24560	expressed protein
		397	AT1G12840	vacuolar ATP synthase subunit C (VATC) / V-ATPase C subunit / vacuolar proton pump C subunit
		398	AT5G04560	DEMETER protein (DME), identical to DEMETER protein (Arabidopsis thaliana)
		399	AT5G67360	cucumisin-like serine protease (ARA12), Asp48
		400	AT5G40230	nodulin-related, low similarity to MtN21 (Medicago truncatula)

## Sheet: Hoja2
Row	Gene ID	Gene Name
1	AT4G08950	phosphate-responsive protein, putative (EXO), similar to phi-1 (phosphate-induced gene)
2	AT4G24190	shepherd protein (SHD) / clavata formation protein, putative, nearly identical to SHEPHERD
3	AT4G27280	calcium-binding EF hand family protein, similar to EF-hand Ca2+-binding protein CCD1
4	AT5G17350	expressed protein
5	AT3G11000	expressed protein
6	AT5G64740	cellulose synthase, catalytic subunit, putative, similar to gi:2827141 cellulose synthase catalytic subunit.
7	AT2G07680	ABC transporter family protein
8	AT1G20030	pathogenesis-related thaumatin family protein, similar to receptor serine/threonine kinase PR5K
9	AT5G02820	DNA topoisomerase VIA (SPO11), identical to topoisomerase 6 subunit A (spo11)
1	AT4G30960	CBL-interacting protein kinase 6 (CIPK6), identical to CBL-interacting protein kinase 6
2	AT1G69530	expansin, putative (EXP1), identical to expansin (At-EXP1)
3	AT3G13750	beta-galactosidase, putative / lactase, putative, similar to beta-galactosidase precursor SP:P489
4	AT3G30390	amino acid transporter family protein
1	AT2G30860	glutathione S-transferase, putative
2	AT3G25140	glycosyl transferase family 8 protein
3	AT5G01220	UDP-sulfoquinovose:DAG sulfoquinovosyltransferase / sulfolipid synthase (SQD2)
4	AT1G71090	auxin efflux carrier family protein, contains auxin efflux carrier domain
1	AT5G07440	glutamate dehydrogenase 2 (GDH2), identical to glutamate dehydrogenase 2 (GDH 2)
2	AT5G05350	expressed protein, contains Pfam profile PF04749: Protein of unknown function, DUF614
3	AT3G13750	beta-galactosidase, putative / lactase, putative, similar to beta-galactosidase precursor
4	AT5G02560	histone H2A, putative, similar to histone H2A from Pisum sativum SP:P25470
5	AT3G21300	RNA methyltransferase family protein, contains TIGRfam TIGR00479: RNA methyltransferase, TrmA family
6	AT3G52105	expressed protein
7	AT5G18670	beta-amylase, putative (BMY3) / 1,4-alpha-D-glucan maltohydrolase, putative
8	AT3G11050	ATFER2 | ferritin, putative, similar to ferritin subunit cowpea2 precursor
9	AT4G32480	expressed protein, contains Pfam profile PF04720: Protein of unknown function (DUF506)
10	AT3G53990	universal stress protein (USP) family protein
11	AT2G40610	expansin, putative (EXP8), similar to expansin 2
12	AT5G62740	band 7 family protein, strong similarity to hypersensitive-induced response protein
13	AT3G49000	RNA polymerase III subunit RPC82 family protein
14	AT2G46880	calcineurin-like phosphoesterase family protein
15	AT1G47128	cysteine proteinase (RD21A) / thiol protease
16	AT4G03560	two-pore calcium channel (TPC1), identical to two-pore calcium channel (TPC1)
17	AT1G04250	auxin-responsive protein / indoleacetic acid-induced protein 17 (IAA17)
18	AT4G30960	CBL-interacting protein kinase 6 (CIPK6), identical to CBL-interacting protein kinase 6
19	AT1G75380	wound-responsive protein-related, similar to wound inducive gene GI:8096273 from (Nicotiana tabacum)
20	AT1G12600	expressed protein
21	AT3G02720	DJ-1 family protein / protease-related, similar to Intracellular Protease (Pyrococcus horikoshii)
22	AT2G27830	expressed protein
23	AT5G17230	phytoene synthase [Capsicum annuum] (GB:CAA48155.1)
24	AT5G59890	actin-depolymerizing factor 4 (ADF4), identical to SP:Q9ZSK3 Actin-depolymerizing factor 4
25	AT1G05010	1-aminocyclopropane-1-carboxylate oxidase / ACC oxidase / ethylene-forming enzyme (ACO) (EAT1)
26	AT5G23090	TATA-binding protein-associated phosphoprotein Dr1 protein, putative (DR1)
27	AT5G18650	zinc finger (C3HC4-type RING finger) family protein
28	AT2G29500	17.6 kDa class I small heat shock protein (HSP17.6B-CI)
29	AT3G10260	reticulon family protein, weak similarity to Nogo-C protein (Rattus norvegicus)
30	AT5G10050	short-chain dehydrogenase/reductase (SDR) family protein
31	AT1G61790	OST3/OST6 family protein, weak similarity to SP:Q13454 N33 protein {Homo sapiens}
32	AT5G25560	zinc finger (C3HC4-type RING finger) family protein
33	AT4G34590	bZIP transcription factor family protein
34	AT2G27980	expressed protein
35	AT1G78950	beta-amyrin synthase, putative
36	AT3G03150	expressed protein
37	AT3G23990	chaperonin (CPN60) (HSP60), identical to SWISS-PROT:P29197- chaperonin CPN60
38	AT3G12500	basic endochitinase, identical to basic endochitinase precursor SP:P19171
39	AT3G19990	expressed protein
40	AT5G47710	C2 domain-containing protein, contains similarity to CLB1 (Lycopersicon esculentum)
41	AT2G32700	WD-40 repeat family protein, contains 7 WD-40 repeats ; similar to LEUNIG (GP:11141605)
42	AT4G27450	expressed protein, similar to auxin down-regulated protein ARG10 (Vigna radiata) GI:2970051
43	AT1G48300	expressed protein
44	AT1G54100	aldehyde dehydrogenase, putative / antiquitin, putative,
45	AT4G20070	peptidase M20/M25/M40 family protein, contains similarity to hydantoin utilization protein C
46	AT3G61890	homeobox-leucine zipper protein 12 (HB-12) / HD-ZIP transcription factor 12
47	AT1G30090	kelch repeat-containing F-box family protein, similar to SP:O95198 Kelch-like protein 2
48	AT1G15690	pyrophosphate-energized vacuolar membrane proton pump
49	AT2G41430	dehydration-induced protein (ERD15)
50	AT1G01720	ANAC002 | no apical meristem (NAM) family protein
51	AT5G22510	beta-fructofuranosidase, putative / invertase, putative / saccharase, putative
52	AT3G02885	gibberellin-regulated protein 5 (GASA5) / gibberellin-responsive protein 5
53	AT2G27020	20S proteasome alpha subunit G (PAG1) (PRC8)
54	AT3G24170	glutathione reductase, putative, identical to GB:P48641 from (Arabidopsis thaliana)
55	AT1G71840	transducin family protein / WD-40 repeat family protein
56	AT4G34230	cinnamyl-alcohol dehydrogenase (CAD) [Arabidopsis thaliana]
57	AT1G24050	expressed protein, similar to hypothetical protein [Arabidopsis thaliana] (TAIR:At1g70220.1)
58	AT1G20030	pathogenesis-related thaumatin family protein
59	AT3G17510	CBL-interacting protein kinase 1 (CIPK1)
60	AT5G59845	gibberellin-regulated family protein, similar to SP:P27057 GAST1 protein precursor
61	AT1G05870	expressed protein
62	AT3G27010	TCP family transcription factor, putative, similar to PCF2 ((GI:2580440) Oryza sativa)
1	AT4G24110	expressed protein
2	AT5G17330	glutamate decarboxylase 1 (GAD 1)
3	AT1G20030	pathogenesis-related thaumatin family protein, similar to receptor serine/threonine kinase PR5K
4	AT1G65690	harpin-induced protein-related / HIN1-related / harpin-responsive protein-related
5	AT4G16260	glycosyl hydrolase family 17 protein, similar to glucan endo-1,3-beta-glucosidase
6	AT1G78380	glutathione S-transferase, putative
7	AT4G08950	phosphate-responsive protein, putative (EXO), similar to phi-1 (phosphate-induced gene)
8	AT5G64300	riboflavin biosynthesis protein, putative [Arabidopsis thaliana] (TAIR:At2g22450.1); similar to G...
9	AT4G19810	glycosyl hydrolase family 18 protein
10	AT3G06080	expressed protein, identical to unknown protein GB:AAF30301 from (Arabidopsis thaliana)
11	AT3G28960	amino acid transporter family protein
12	AT1G68560	alpha-xylosidase (XYL1)
13	AT3G18280	protease inhibitor/seed storage/lipid transfer protein (LTP) family protein
14	AT1G75310	DNAJ heat shock N-terminal domain-containing protein
15	AT3G25240	expressed protein, contains Pfam profile PF04720: Protein of unknown function (DUF506)
16	AT2G30860	glutathione S-transferase, putative
17	AT5G66840	SAP domain-containing protein, contains Pfam domain PF02037: SAP domain
18	AT1G13340	expressed protein, contains Pfam profile: PF03398 eukaryotic protein of unknown function, DUF292
19	AT1G24764	ATMAP70-2 | Member of the MAP70 protein family.
20	AT3G50590	transducin family protein / WD-40 repeat family protein
21	AT4G18905	transducin family protein / WD-40 repeat family protein
22	AT1G67620	expressed protein, contains Pfam domain PF02410: Domain of unknown function DUF143
23	AT3G21110	SAICAR synthetase [Nicotiana tabacum]
24	AT3G51050	FG-GAP repeat-containing protein
25	AT5G38640	eukaryotic translation initiation factor 2B family protein / eIF-2B family protein
26	AT5G13930	chalcone synthase / naringenin-chalcone synthase
27	AT3G58720	zinc finger (C3HC4-type RING finger) family protein
28	AT2G42570	expressed protein
29	AT5G43500	expressed protein
30	AT1G13120	EMB1745 | expressed protein
31	AT4G35740	DNA helicase (RECQl3), identical to DNA Helicase (Arabidopsis thaliana)
32	AT5G52040	arginine/serine-rich splicing factor RSP41 (RSP41)
33	AT5G14600	expressed protein
34	AT4G18372	small nuclear ribonucleoprotein-related / snRNP-related
35	AT2G37870	protease inhibitor/seed storage/lipid transfer protein (LTP) family protein
36	AT3G52960	peroxiredoxin type 2, putative, similar to type 2 peroxiredoxin (Brassica rapa subsp. Pekinensis)
37	AT1G13030	sphere organelles protein-related
38	AT1G55890	pentatricopeptide (PPR) repeat-containing protein
39	AT2G32640	expressed protein
40	AT4G30850	expressed protein, contains Pfam domain
41	AT4G22760	pentatricopeptide (PPR) repeat-containing protein
42	AT1G76490	3-hydroxy-3-methylglutaryl-CoA reductase 2 / HMG-CoA reductase 2 (HMGR2) [Arabidopsis thaliana]
43	AT5G49360	glycosyl hydrolase family 3 protein
44	AT2G13600	pentatricopeptide (PPR) repeat-containing protein
45	AT1G77410	beta-galactosidase, putative / lactase, putative
46	AT3G29390	hydroxyproline-rich glycoprotein family protein
47	AT1G66920	serine/threonine protein kinase, putative, similar to receptor serine/threonine kinase PR55K
48	AT4G26750	hydroxyproline-rich glycoprotein family protein
49	AT1G06620	2-oxoglutarate-dependent dioxygenase, putative
50	AT1G16870	mitochondrial 28S ribosomal protein S29-related
51	AT5G64150	methylase family protein, contains TIGRfam TIGR00536: modification methylase, HemK family
52	AT4G38370	phosphoglycerate/bisphosphoglycerate mutase family protein
53	AT1G79990	coatomer protein complex, subunit beta 2 (beta prime)
54	AT3G23730	xyloglucan:xyloglucosyl transferase
55	AT5G48570	peptidyl-prolyl cis-trans isomerase, putative / FK506-binding protein
56	AT4G21910	MATE efflux family protein, similar to ripening regulated protein DDTFR18
57	AT1G63470	DNA-binding family protein, contains a AT hook motif
58	AT2G39420	esterase/lipase/thioesterase family protein, similar to monoglyceride lipase from (Homo sapiens)
59	AT3G01740	expressed protein
60	AT3G11130	clathrin heavy chain, putative, similar to Swiss-Prot:Q00610 clathrin heavy chain 1 (CLH-17)
61	AT2G30580	zinc finger (C3HC4-type RING finger) family protein
62	AT5G24460	expressed protein
63	AT3G19190	expressed protein
64	AT5G23200	expressed protein
65	AT1G71695	peroxidase 12 (PER12) (P12) (PRXR6)
66	AT5G56360	calmodulin-binding protein
67	AT4G36910	CBS domain-containing protein
68	AT5G65860	ankyrin repeat family protein, contains ankyrin repeats, Pfam:PF00023
69	AT1G70610	ABC transporter (TAP1), contains Pfam profile: PF00005 ABC transporters
70	AT4G34880	amidase family protein, similar to peptide amidase
71	AT2G43490	RabGAP/TBC domain-containing protein, similar to GTPase activating protein
72	AT1G17680	transcription factor-related
73	AT2G17230	phosphate-responsive 1 family protein
74	AT3G26600	armadillo/beta-catenin repeat family protein
75	AT3G19120	expressed protein
76	AT4G37670	GCN5-related N-acetyltransferase (GNAT) family protein / amino acid kinase family protein
77	AT1G35670	calcium-dependent protein kinase 2 (CDPK2)
78	AT4G38160	PDE191 | mitochondrial transcription termination factor-related / mTERF-related
79	AT4G25480	encodes a member of the DREB subfamily A-1 of ERF/AP2 transcription factor family (CBF3).
80	AT4G15090	far-red impaired response protein (FAR1) / far-red impaired responsive protein (FAR1)
81	AT4G08570	heavy-metal-associated domain-containing protein / copper chaperone (CCH)-related
82	AT1G12060	IQ domain-containing protein / BAG domain-containing protein
83	AT3G12150	expressed protein
84	AT1G78950	beta-amyrin synthase, putative, similar to beta-Amyrin Synthase
85	AT4G36420	ribosomal protein L12 family protein
86	AT2G45210	auxin-responsive protein-related
87	AT5G49150	hypothetical protein
88	AT1G48840	expressed protein, contains Pfam profile: PF04842 plant protein of unknown function (DUF639)
89	AT3G14470	disease resistance protein (NBS-LRR class), putative,
90	AT3G55640	mitochondrial substrate carrier family protein
91	AT3G14730	pentatricopeptide (PPR) repeat-containing protein,
92	AT5G40770	prohibitin, identical to prohibitin (Arabidopsis thaliana) GI:1946331
93	AT2G45910	protein kinase family protein / U-box domain-containing protein
94	AT1G43860	expressed protein
95	AT3G17740	expressed protein
96	AT1G01420	UDP-glucoronosyl/UDP-glucosyl transferase family protein
97	AT5G49660	leucine-rich repeat transmembrane protein kinase, putative
98	AT2G18670	zinc finger (C3HC4-type RING finger) family protein
99	AT5G44230	pentatricopeptide (PPR) repeat-containing protein
100	AT3G55120	chalcone-flavanone isomerase / chalcone isomerase (CHI)
101	AT5G01340	mitochondrial substrate carrier family protein,
102	AT4G10320	isoleucyl-tRNA synthetase, putative / isoleucine--tRNA ligase, putative
103	AT2G30470	HSI2 | HSI2 is a member of a novel family of B3 domain proteins
104	AT5G66420	transcriptional regulator
105	AT1G71210	pentatricopeptide (PPR) repeat-containing protein
106	AT3G17365	expressed protein
107	AT5G12300	C2 domain-containing protein
108	AT1G36730	eukaryotic translation initiation factor 5, putative / eIF-5
109	AT1G49340	phosphatidylinositol 3- and 4-kinase family protein
110	AT2G26310	expressed protein
111	AT5G63110	histone deacetylase, putative
112	AT1G53900	eukaryotic translation initiation factor 2B family protein / eIF-2B family protein
113	AT5G55480	glycerophosphoryl diester phosphodiesterase family protein
114	AT5G38890	exoribonuclease-related, similar to SP:P53859 3'-5' exoribonuclease CSL4
115	AT3G50830	stress-responsive protein, putative
116	AT1G01510	C-terminal binding protein (ANGUSTIFOLIA)
117	AT3G48380	expressed protein
118	AT1G02400	gibberellin 2-oxidase, putative / GA2-oxidase, putative
119	AT4G27280	calcium-binding EF hand family protein
120	AT1G42550	PMI1
121	AT4G31810	enoyl-CoA hydratase/isomerase family protein
122	AT5G45590	expressed protein
123	AT2G22290	Ras-related GTP-binding protein, putative
124	AT3G03210	expressed protein
125	AT3G50370	expressed protein
126	AT3G12500	basic endochitinase
127	AT1G75560	zinc knuckle (CCHC-type) family protein
128	AT5G39710	EMB2745 | pentatricopeptide (PPR) repeat-containing protein
129	AT3G51790	cytochrome c biogenesis protein CcmE family
130	AT1G67210	proline-rich spliceosome-associated (PSP) family protein / zinc knuckle (CCHC-type) family protein
131	AT4G33080	protein kinase, putative, contains protein kinase domain
132	AT1G72790	hydroxyproline-rich glycoprotein family protein, contains proline-rich extensin domains
133	AT4G13270	expressed protein
134	AT3G01640	GHMP kinase family protein, contains GHMP kinases putative ATP-binding protein domain
135	AT1G58440	squalene monooxygenase, putative / squalene epoxidase
136	AT3G20480	tetraacyldisaccharide 4'-kinase family protein
137	AT4G39450	expressed protein
138	AT2G16070	expressed protein
139	AT1G49230	zinc finger (C3HC4-type RING finger) family protein
140	AT5G07990	flavonoid 3'-monooxygenase / flavonoid 3'-hydroxylase (F3'H) / cytochrome P450 75B1
141	AT5G61540	L-asparaginase, putative / L-asparagine amidohydrolase
142	AT5G41990	protein kinase family protein, contains protein kinase domain
143	AT5G43260	chaperone protein dnaJ-related, similar to Chaperone protein dnaJ
144	AT1G64790	translational activator family protein
145	AT5G44310	late embryogenesis abundant domain-containing protein / LEA domain-containing protein
146	AT5G15680	expressed protein
147	AT3G22590	RNA pol II accessory factor Cdc73 family protein
148	AT5G47820	kinesin-like protein (FRA1)
149	AT5G26330	plastocyanin-like domain-containing protein / mavicyanin, putative
150	AT1G03475	coproporphyrinogen III oxidase, putative / coproporphyrinogenase
151	AT1G52420	glycosyl transferase family 1 protein
152	AT1G24440	expressed protein
153	AT5G57800	CER1 protein, putative (WAX2)
154	AT3G53190	pectate lyase family protein
155	AT2G38500	expressed protein
156	AT2G24260	basic helix-loop-helix (bHLH) family protein
157	AT3G12610	DNA-damage-repair/toleration protein, putative (DRT100)
158	AT2G44065	ribosomal protein L2 family protein
159	AT3G01820	adenylate kinase family protein
160	AT2G16780	WD-40 repeat protein (MSI2), contains 5 WD-40 repeats (PF0400)
161	AT5G56010	heat shock protein, putative
162	AT2G28470	beta-galactosidase, putative / lactase, putative
163	AT5G19980	integral membrane family protein
164	AT4G02680	tetratricopeptide repeat (TPR)-containing protein
165	AT5G58250	expressed protein
166	AT1G20830	expressed protein
167	AT3G22660	rRNA processing protein-related
168	AT1G02520	multidrug resistance P-glycoprotein, putative
169	AT5G65380	ripening-responsive protein, putative
170	AT5G08420	expressed protein
171	AT5G40010	AAA-type ATPase family protein
172	AT5G13200	GRAM domain-containing protein / ABA-responsive protein-related
173	AT5G03940	signal recognition particle 54 kDa protein
174	AT2G28270	DC1 domain-containing protein
175	AT2G47390	expressed protein
176	AT2G47790	transducin family protein / WD-40 repeat family protein
177	AT2G41470	embryo-specific protein-related
178	AT4G37530	peroxidase, putative
179	AT5G16890	exostosin family protein
180	AT4G36830	GNS1/SUR4 membrane family protein
181	AT1G77840	eukaryotic translation initiation factor 5, putative / eIF-5, putative
182	AT5G56450	mitochondrial substrate carrier family protein
183	AT5G15750	RNA-binding S4 domain-containing protein
184	AT2G45860	expressed protein
185	AT4G28210	EMB1923 | expressed protein
186	AT1G79160	expressed protein
187	AT3G48460	GDSL-motif lipase/hydrolase family protein
188	AT4G15560	1-deoxy-D-xylulose 5-phosphate synthase
189	AT4G37470	hydrolase, alpha/beta fold family protein
190	AT1G16570	glycosyl transferase family 1 protein
191	AT3G14650	cytochrome P450, putative
192	AT1G13690	RNA recognition motif (RRM)-containing protein
193	AT2G29050	rhomboid family protein
194	AT5G43530	SNF2 domain-containing protein / helicase domain-containing protein
195	AT5G44650	expressed protein
196	AT5G54960	pyruvate decarboxylase, putative
197	AT2G28480	expressed protein
198	AT1G69830	AMY3 | Encodes a plastid-localized amylase.
199	AT2G41150	expressed protein
200	AT1G65295	expressed protein
201	AT1G59750	auxin-responsive factor (ARF1)
202	AT1G10550	xyloglucan:xyloglucosyl transferase
