# Supplementary material for: A remarkable synergistic effect at the transcriptomic level in peach fruits doubly infected by prunus necrotic ringspot virus and peach latent mosaic viroid
Source: Virol J. 2013 May 28;10:164. doi: 10.1186/1743-422X-10-164 (PMC3672095; doi:10.1186/1743-422X-10-164)
Supplement: Additional file 4: Table S3 — Common genes differentially expressed upon each infection scenario. According to the Venn diagrams (Figure 4) the table shows the description of the genes with altered expression which are common between the different combinations of infection. Between brackets the number of genes for each scenario is shown. [file 1743-422X-10-164-S4.xlsx]

## Sheet: Hoja1
Supplemental Table 3. Common genes differentially expressed upon each infection scenario. According to the Venn diagrams (Figure 4) the table shows the
description of the genes with altered expression which are common between the different combinations of infection. Between brackets the number of genes
for each scenario is shown.
	Induced genes
		PLMVd + double infection (3)
	AT4G08950	Arabidopsis thaliana Phosphate-responsive 1-like protein (PHI-1)
	AT4G27280	EF-hand, calcium binding motif-containing protein
	AT1G20030	Pathogenesis-related thaumatin-like protein
		PNRSV + double infection (1)
	AT2G30860	Glutathione S-transferase
	Repressed genes
		PLMVd + double infection (2)
	AT1G69530	Expansin A1
	AT3G30390	Transmembrane amino acid transporter family protein
		PLMVd + PNRSV+ double infection (2)
	AT4G30960	CBL-interacting serine/threonine-protein kinase 6
	AT3G13750	beta galactosidase 1
		PNRSV + double infection (44)
	AT5G07440	Glutamate deshydrogenase 2
	AT5G05350	PLAC8 family protein
	AT5G02560	Histone H2A 12
	AT3G21300	RNA methyltransferase family protein
	AT3G52105	Uncharacterized protein
	AT5G18670	Inactive beta-amylase 9
	AT3G11050	Ferritin 2
	AT4G32480	Uncharacterized protein
	AT3G53990	Universal stress protein (USP) family protein
	AT2G40610	Expansin A8
	AT5G62740	Hypersensitive-induced response protein 1
	AT3G49000	RNA polymerase III subunit RPC82 family protein
	AT2G46880	Purple acid phosphatase 14
	AT1G47128	Cysteine proteinase RD21a
	AT4G03560	Two pore calcium channel protein 1
	AT1G04250	AUX/IAA family
	AT1G75380	Bifunctional nuclease in basal defense response 1
	AT1G12600	UDP-N-acetylglucosamine transporter-like protein
	AT5G17230	Phytoene synthase
	AT5G59890	Actin depolymerizing factor 4
	AT1G05010	1-aminocyclopropane-1-carboxylate oxidase
	AT5G18650	Ring finger and CHY zinc finger domain-containing protein 1
	AT2G29500	HSP20 family protein
	AT3G10260	Reticulon-like protein B8
	AT5G25560	CHY and CTCHY and RING-type zinc finger protein
	AT4G34590	G-box binding factor 6
	AT2G27980	Acyl-CoA N-acyltransferase with RING/FYVE/PHD-type zinc finger
		domain-containing protein
	AT3G03150	Uncharacterized protein
	AT3G19990	Uncharacterized protein
	AT5G47710	Calcium-dependent lipid-binding domain-containing protein
	AT2G32700	Leunig-like protein
	AT1G48300	Uncharacterized protein
	AT1G54100	Aldehyde dehydrogenase 7B4
	AT4G20070	Allantoate deiminase
	AT1G30090	F-box/kelch-repeat protein
	AT1G15690	Pyrophosphate-energized vacuolar membrane proton pump 1
	AT2G41430	Dehydration-induced protein ERD15
	AT5G22510	Alkaline/neutral invertase
	AT2G27020	Proteasome subunit alpha type-3
	AT3G24170	Glutathione reductase, cytosolic
	AT1G71840	Transducin/WD-40 repeat-containing protein
	AT4G34230	Cinnamyl alcohol dehydrogenase 5
	AT1G05870	Uncharacterized protein
	AT3G27010	Transcription factor TCP20
